# Supplementary material for: MSK-Mediated Phosphorylation of Histone H3 Ser28 Couples MAPK Signalling with Early Gene Induction and Cardiac Hypertrophy
Source: Cells. 2022 Feb 9;11(4):604. doi: 10.3390/cells11040604 (PMC8870627; doi:10.3390/cells11040604)
Supplement: Supplementary file 1 [file cells-11-00604-s001.zip]

Archive with 1 entries (1 files):
- cells-1531389-supplementary.pdf
